# Supplementary material for: Distraction and cognitive control independently impact parietal and prefrontal response to pain
Source: Soc Cogn Affect Neurosci. 2023 Mar 24;18(1):nsad018. doi: 10.1093/scan/nsad018 (PMC10157067; doi:10.1093/scan/nsad018)
Supplement: nsad018_Supp [file nsad018_supp.zip]

Archive with 1 entries (1 files):
- scan-22-184-File009.docx
